# Supplementary material for: WTAP‐Mediated m6A Modification Targets the LRP1‐Lipid Metabolism Axis to Regulate Joint Cartilage Regeneration
Source: Adv Sci (Weinh). 2026 May 6;13(41):e75479. doi: 10.1002/advs.75479 (PMC13335596; doi:10.1002/advs.75479)
Supplement: Supplementary file 2 — Supporting File 2: advs75479‐sup‐0002‐FigureS1‐S8.zip. [file ADVS-13-e75479-s001.zip]

Archive with 8 entries (8 files):
- Revision2 Supplymentary Figures 1.jpg
- Revision2 Supplymentary Figures 2.jpg
- Revision2 Supplymentary Figures 3.jpg
- Revision2 Supplymentary Figures 4.jpg
- Revision2 Supplymentary Figures 5.jpg
- Revision2 Supplymentary Figures 6.jpg
- Revision2 Supplymentary Figures 7.jpg
- Revision2 Supplymentary Figures 8.jpg
